# Supplementary material for: Sanctuary: a Starship transposon facilitating the movement of the virulence factor ToxA in fungal wheat pathogens
Source: mBio. 2025 Sep 4;16(10):e01371-25. doi: 10.1128/mbio.01371-25 (PMC12506042; doi:10.1128/mbio.01371-25)
Supplement: Table S1 — Genome summary statistics for newly sequenced B. sorokiniana. [file mbio.01371-25-s0002.xlsx]

## Sheet: Genome_Summaries
Supplementary Table 1: Summary of Genome completeness for each newly assembled B. sorokiniana strain
Contig_number	Name	length_bp	5_telomere	5_subtelomere	3_telomere	3_subtelomere	Complete
1	WAI2411_Chr_01	3716763	No	Yes	Yes	Yes	1
2	WAI2411_Chr_02	3612040	No	Yes	No	Yes	1
3	WAI2411_Chr_03	3109366	No	Yes	No	Yes	1
4	WAI2411_Chr_04	2628315	No	Yes	No	Yes	1
5	WAI2411_Chr_05	2348272	No	No	No	Yes	0
6	WAI2411_Chr_06	2227232	No	Yes	No	Yes	1
7	WAI2411_Chr_07	2022320	No	Yes	No	Yes	1
8	WAI2411_Chr_08	1785998	No	Yes	No	No	0
9	WAI2411_Chr_09	2109691	Yes	Yes	Yes	Yes-6kb	1
10	WAI2411_Chr_10	1933702	No	Yes	No	Yes	1
11	WAI2411_Chr_11	1854578	No	Yes	No	Yes	1
12	WAI2411_Chr_12	2683395	No	Yes	No	No	0
13	WAI2411_Chr_13	1668529	No	No	No	Yes	0
14	WAI2411_Chr_14	1554603	No	Yes	No	No	0
15	WAI2411_Chr_15	1396996	No	Yes	No	Yes	1
16	WAI2411_Chr_16	1372558	No	Yes	No	No	0
17	WAI2411_tig0458	96062	Yes	Yes-6kb	No	No	0
18	WAI2411_tig0122	94662	No	Yes	No	No	0
19	WAI2411_tig0459	48569	No	No	No	No	1
20	WAI2411_tig1152	36714	No	Yes-partial	No	No	0
21	WAI2411_tig1155	32826	No	No	Yes	Yes	0
1	WAI2431_Chr_01	3731505	Yes	Yes	Yes	Yes	1
2	WAI2431_Chr_02	3343782	No	Yes	No	No	0
3	WAI2431_Chr_03	3096899	Yes	Yes	No	No	0
4	WAI2431_Chr_04	2374235	No	Yes	No	Yes	1
5	WAI2431_Chr_05	2373232	No	Yes-partial	No	Yes	1
6	WAI2431_Chr_06	2255077	Yes	Yes	No	Yes	1
7	WAI2431_Chr_07	2285313	Yes	Yes	No	Yes	1
8	WAI2431_Chr_08	1899278	Yes	Yes	No	Yes	1
9	WAI2431_Chr_09	2133323	Yes	Yes	No	No	0
10	WAI2431_Chr_10	1969131	No	Yes	Yes	Yes	1
11	WAI2431_Chr_11	1908421	No	No	No	Yes	0
12	WAI2431_Chr_12	2583270	No	Yes	No	No	0
13	WAI2431_Chr_13	1762138	No	No	No	No	0
14	WAI2431_Chr_14	1594526	Yes	Yes	No	No	0
15	WAI2431_Chr_15	1431281	No	Yes	Yes	Yes	1
16	WAI2431_Chr_16	1365628	Yes	Yes	No	No	0
17	WAI2431_tig0073	29047	No	No	No	No	0
18	WAI2431_tig0088	27972	No	No	No	No	0
19	WAI2431_tig0221	71008	No	No	No	No	0
20	WAI2431_tig0222	36266	No	No	No	No	0
21	WAI2431_tig0224	24313	No	No	No	No	0
22	WAI2431_tig0225	14594	No	No	No	No	0
23	WAI2431_tig5002	26820	No	No	Yes	Yes	0
1	WAI2432_Chr_01	4035828	Yes	Yes	No	Yes	1
2	WAI2432_Chr_02	3297337	No	Yes	No	Yes	1
3	WAI2432_Chr_03	3130344	Yes	Yes	No	No	0
4	WAI2432_Chr_12	2692776	No	Yes	No	Yes	1
5	WAI2432_Chr_04	2368116	Yes	Yes	No	No	0
6	WAI2432_Chr_09	2224069	No	Yes	No	Yes	1
7	WAI2432_Chr_06	2198057	No	Yes	No	No	0
8	WAI2432_Chr_08	2047732	No	Yes	No	Yes	1
9	WAI2432_Chr_11	1954051	No	Yes	Yes	Yes	1
10	WAI2432_Chr_13	1791642	Yes	Yes	No	Yes	1
11	WAI2432_Chr_10	1741165	No	No	No	Yes	0
12	WAI2432_Chr_14	1583809	Yes	Yes	No	No	0
13	WAI2432_Chr_16	1373768	No	Yes	No	Yes	1
14	WAI2432_Chr_15	1370218	No	Yes	No	Yes	1
15	WAI2432_tig045_chr08_chr07	774645	No	No	No	Yes	0
16	WAI2432_tig001_Chr07_Chr05	3893140	No	Yes	No	Yes-6kb	1
17	WAI2432_tig061	34398	No	No	No	No	0
18	WAI2432_tig062	91204	No	No	Yes	Yes	0
19	WAI2432_tig731	35410	No	No	Yes	Yes	0
20	WAI2432_tig733	33110	No	No	No	Yes	0
21	WAI2432_tig737	21658	No	No	Yes	Yes	0
22	WAI2432_tig740	22082	Yes	Yes	No	No	0
23	WAI2432_tig742	27409	No	No	No	No	0
24	WAI2432_tig743	31181	No	No	No	No	0
1	WAI3285_Chr_01	3705507	Yes	Yes	Yes	Yes	1
2	WAI3285_Chr_02	3352306	No	Yes	No	No	0
3	WAI3285_Chr_03	3120819	No	Yes	No	Yes	1
4	WAI3285_Chr_12	2681313	Yes	Yes	No	No	0
5	WAI3285_Chr_04	2559811	No	No	No	Yes	0
6	WAI3285_Chr_05	2389773	No	No	No	Yes	0
7	WAI3285_Chr_06	2250888	Yes	Yes	Yes	Yes	1
8	WAI3285_Chr_09	2126244	No	Yes	No	Yes-6kb	1
9	WAI3285_Chr_07	2014680	Yes	Yes	No	No	0
10	WAI3285_Chr_10	1930525	No	Yes	No	No	0
11	WAI3285_Chr_11	1891053	Yes	No	Yes	Yes	1
12	WAI3285_Chr_08	1867767	Yes	Yes	No	No	0
13	WAI3285_Chr_13	1669258	No	No	No	No	0
14	WAI3285_Chr_14	1566055	No	Yes	No	No	0
15	WAI3285_Chr_15	1381953	No	No	No	Yes	0
16	WAI3285_Chr_16	1372770	Yes	Yes	Yes	Yes	1
17	WAI3285_tig0056	26693	No	No	No	No	0
18	WAI3285_tig0117	32710	No	No	No	No	0
19	WAI3285_tig0120	23361	No	No	No	No	0
20	WAI3285_tig0124	33259	No	Yes	No	No	0
21	WAI3285_tig0125	24959	No	No	No	No	0
22	WAI3285_tig0128	25893	No	No	No	No	0
23	WAI3285_tig0129	94784	No	No	Yes	Yes	0
24	WAI3285_tig5920	18737	Yes	Yes	No	No	0
25	WAI3285_tig5922	21720	Yes	Yes	No	No	0
26	WAI3285_tig0127	18087	No	No	No	No	0
1	WAI3295_Chr_01	3757463	Yes	Yes	No	No	0
2	WAI3295_Chr_02	3316014	No	No	No	Yes	0
3	WAI3295_Chr_03	3081851	No	No	No	No	0
4	WAI3295_Chr_04	2429919	Yes	Yes	No	Yes	1
5	WAI3295_Chr_05	2386244	Yes	Yes	Yes	No	0
6	WAI3295_Chr_06	2238308	No	No	No	Yes	0
7	WAI3295_Chr_07	2053778	No	Yes	No	Yes	1
8	WAI3295_Chr_08	1894340	No	Yes	Yes	Yes	1
9	WAI3295_Chr_09	2251224	No	Yes	No	No	0
10	WAI3295_Chr_10	1975675	No	Yes	No	Yes	1
11	WAI3295_Chr_11	1877256	No	No	No	No	0
12	WAI3295_Chr_12	2638428	Yes	Yes	No	No	0
13	WAI3295_Chr_13	1719244	No	No	No	No	0
14	WAI3295_Chr_14	1586710	No	No	No	No	0
15	WAI3295_Chr_15	1289241	No	No	No	No	0
16	WAI3295_Chr_16	1336854	No	No	No	No	0
17	WAI3295_tig122	187750	No	No	Yes	Yes	0
18	WAI3295_tig009	79959	No	No	No	No	0
19	WAI3295_tig069	33266	No	Yes	No	No	0
20	WAI3295_tig131	84137	No	No	No	Yes	0
21	WAI3295_tig265	12223	No	No	No	No	0
22	WAI3295_tig268	23112	No	No	No	No	0
23	WAI3295_tig271	25279	No	No	No	No	0
24	WAI3295_tig273	34878	No	No	No	No	0
25	WAI3295_tig275	39068	No	No	No	No	0
26	WAI3295_tig276	84552	No	No	No	Yes	0
27	WAI3295_tig377	30517	Yes	Yes	No	No	0
28	WAI3295_tig380	38742	No	No	Yes	Yes	0
29	WAI3295_tig381	51303	No	No	No	No	0
30	WAI3295_tig384	36895	No	No	Yes	Yes	0
1	WAI3382_Chr_01	3688925	No	Yes	Yes	Yes	1
2	WAI3382_Chr_02	3399543	No	Yes	No	Yes	1
3	WAI3382_Chr_03	3166645	No	Yes	No	Yes	1
4	WAI3382_Chr_04	2452026	Yes	Yes	No	Yes	1
5	WAI3382_Chr_05	2354707	Yes	Yes	No	Yes	1
6	WAI3382_Chr_06	2645374	Yes	Yes	No	Yes	1
7	WAI3382_Chr_07	1997313	No	Yes	No	Yes	1
8	WAI3382_Chr_08	1870193	No	Yes	No	No	0
9	WAI3382_Chr_09	2199936	No	Yes	No	No	0
10	WAI3382_Chr_10	1902288	No	Yes	No	Yes	1
11	WAI3382_Chr_11	1841171	No	No	No	No	0
12	WAI3382_Chr_12	2672899	No	Yes	No	Yes	1
13	WAI3382_Chr_13	1728865	No	No	Yes	Yes	0
14	WAI3382_Chr_14	1582080	No	Yes	No	No	0
15	WAI3382_Chr_15	1338009	No	Yes	No	Yes	1
16	WAI3382_Chr_16	1366598	No	Yes	Yes	Yes	1
17	WAI3382_tig0094	94749	No	Yes	No	No	0
18	WAI3382_tig0098	78444	No	No	No	Yes	0
19	WAI3382_tig0103	39765	No	No	No	No	0
20	WAI3382_tig1393	35135	No	No	Yes	Yes	0
21	WAI3382_tig1394	59852	No	No	No	No	0
22	WAI3382_tig1396	39096	No	No	No	No	0
23	WAI3382_tig1398	38093	Yes	Yes	No	No	0
24	WAI3382_tig1400	55122	No	No	No	Yes	0
25	WAI3382_tig1404	35086	No	No	No	Yes	0
1	WAI3384_Chr_01	3723154	No	Yes	No	Yes	1
2	WAI3384_Chr_02	3366896	No	Yes	No	Yes	1
3	WAI3384_Chr_03	3181284	No	Yes	No	Yes	1
4	WAI3384_Chr_12	2631606	No	Yes	No	Yes	1
5	WAI3384_Chr_05	2435190	No	Yes	No	Yes	1
6	WAI3384_Chr_04	2415067	No	Yes	No	Yes	1
7	WAI3384_Chr_06	2279180	No	Yes	No	Yes	1
8	WAI3384_Chr_09	2218161	No	No	Yes	Yes	0
9	WAI3384_Chr_07	2142970	No	No	No	Yes	0
10	WAI3384_Chr_11	2082660	No	Yes	No	Yes	1
11	WAI3384_Chr_10	1989686	Yes	Yes	No	Yes	1
12	WAI3384_Chr_08	1811641	No	Yes	No	No	0
13	WAI3384_Chr_13	1738592	No	Yes	No	Yes	1
14	WAI3384_Chr_14	1643688	No	Yes	No	Yes	1
15	WAI3384_Chr_16	1565179	No	Yes	No	Yes	1
16	WAI3384_Chr_15	1380372	No	Yes	Yes	Yes	1
17	WAI3384_tig0318	21801	No	No	No	No	0
18	WAI3384_tig1561	40871	Yes	Yes	No	No	0
19	WAI3384_tig1563	31879	No	No	No	No	0
20	WAI3384_tig1564	39728	No	No	No	No	0
21	WAI3384_tig1566	35208	No	No	No	Yes	0
1	WAI3398_Chr_01	3701160	No	Yes	No	Yes	1
2	WAI3398_Chr_02	3318215	No	No	Yes	Yes	0
3	WAI3398_Chr_03	3120371	No	Yes	No	Yes	1
4	WAI3398_Chr_04	2688984	No	Yes	No	Yes	1
5	WAI3398_Chr_12	2685632	No	Yes	No	Yes	1
6	WAI3398_Chr_05	2340306	No	No	No	Yes	0
7	WAI3398_Chr_06	2282737	No	Yes	No	Yes	1
8	WAI3398_Chr_09	2217585	No	Yes	No	Yes	1
9	WAI3398_Chr_07	2069638	No	Yes	No	Yes	1
10	WAI3398_Chr_10	2042407	Yes	Yes	No	Yes	1
11	WAI3398_Chr_11	1893773	No	Yes	No	Yes	1
12	WAI3398_Chr_08	1793713	No	Yes	No	No	0
13	WAI3398_Chr_13	1764088	No	Yes	No	Yes	1
14	WAI3398_Chr_14	1549683	No	Yes	No	No	0
15	WAI3398_Chr_16	1484067	No	Yes	No	Yes	1
16	WAI3398_Chr_15	1315247	No	Yes	No	No	0
17	WAI3398_tig059	131310	No	No	No	Yes	0
18	WAI3398_tig870	38812	No	Yes	No	No	0
19	WAI3398_tig868	38359	No	Yes	No	No	0
20	WAI3398_tig865	37173	Yes	Yes	No	No	0
21	WAI3398_tig862	35050	No	No	Yes	Yes	0
22	WAI3398_tig867	27839	No	No	No	Yes	0
23	WAI3398_tig863	24368	No	Yes-6kb	No	No	0
