# Supplementary material for: Sanctuary: a Starship transposon facilitating the movement of the virulence factor ToxA in fungal wheat pathogens
Source: mBio. 2025 Sep 4;16(10):e01371-25. doi: 10.1128/mbio.01371-25 (PMC12506042; doi:10.1128/mbio.01371-25)
Supplement: Table S2 — Detailed functional descriptions of each Sanctuary gene. [file mbio.01371-25-s0003.xlsx]

## Sheet: Blast_summary
Supplemental Table 2: Detailed description of each annotated gene found within Sanctuary
Gene Name	LOCATION (relative to base 1 IN CS10)	Introns	Translation length (amino acid residues)	Located in:	JUSTIFICATION	NCBI - BLAST hits (nr/nt database)	NCBI - Predicted Protein Domains	Phyre - Predicted Protein Domains	Putative gene function
ROU - 1	366-2,961	4	786	All config	- High RNA-seq - All annotation output incl. EVM7 - ATG, intron in rna seq, stop codon	- All hypothetical protein hits within Pleosprales - Highest AA hit was an almost 100% identical hit in Ophiobolus disseminans. Sequence iD is high between the two. Small amount of upstream sequence is the same ~ 10 - 20 bp butnot much	- int: 216-611 3.21e-63 DUF3435: Protein of unknown function	- AA: 111 - 473, 98.8% confidence, 17% ID PDB header:recombination Chain: A: PDB Molecule:tyrosine recombinase xerh; PDBTitle: crystal structure of xerh site-specific recombinase bound to2 palindromic difh substrate: post-cleavage complex -AA: 711 - 784, 95% confidence 27% ID PDB header:transcription regulation Chain: A: PDB Molecule:adr1; PDBTitle: adr1 dna-binding domain from saccharomyces cere…	- Putative viral Recombinase
ROU - 2	4,611-8,141	1	1159	Config 1 only	- High RNA-seq - All annotation output incl. EVM7 - ATG, intron in rna seq, stop codon - intron has RNA spanning either side	- AA: high hits in Ptr and Alternia spp., those outside of the Pleosporales seem to only have the C-termimal ANK repeat - DNA: high coverage hit in Didymella exigua	- int: 27-151 2.20e-12 Heterokaryon incompatibility protein (HET) - int: 765-1089 3.05e-24 ankyrin repeat protein;	N/A	- Putative HET protein Difficult to define the function but given the HET domain and ANK repeats this is likely a HET protein.
ROU - 3	11,120-14,443	2	1014	Config 1 only	- CS10 anno has it as three diff proteins. All Funanno prediction models have it as a single protein with 2 introns. - RNA seq data shows that 3 proteins are more likely as there is no exon RNA seq spanning the intron - All anno output - ATG, stop codons - no RNA seq to justify single protein vs 3	- AA: High coverage and ID in multiple hypothetical Bipolaris but all hypothetical or else TPR - like protein.	- int: 13-136 2.05e-24 SesA N-terminal domain on NACHT_NTPase and P-loop NTPases - int: 247-431 2.67e-03 ; NB-ARC domain; - int: 600 - 950 8.62e-18 Tetratricopeptide repeats	- Top template information PDB header:signaling protein Chain: C: PDB Molecule:tetratricopeptide repeat sensor ph0952; PDBTitle: crystal structure of the signal transduction atpase with numerous2 domains (stand) protein with a tetratricopeptide repeat sensor ph09523 from pyrococcus horikoshii Confidence and coverage Confidence: 100% Coverage: 61% 614 residues ( 61% of your sequence) have been mod…	- Putative NLR protein with N terminal SesA domain Observation based on domains identified that reflect structural organisation of fungal NLRs (Dykra et al. 2014)
ROU - 4	18,096-18,872	-	258	Config 1 only	- High RNA seq data - in all Funanno output but is a single gene with intron in CS10 ( see above for splt justification) - ATG and stop codon	- DNA & AA: multiple hits of "haloacid dehalogenase-like hydrolase" mRNA or protein. - AA: two 99% id 100% coverage in Ptr; 100% cov 88% ID in the marine species, Decorospora gaudefroyi.	- int: 1-201 1.14e-56 HAD -like protein domain	- AA: 1 - 255, 99% confidence 30% ID PDB header:hydrolase Chain: A: PDB Molecule:haloacid dehalogenase-like hydrolase domain-containing PDBTitle: the crystal structure of human haloacid dehalogenase-like hydrolase2 domain containing 1a (hdhd1a)	- Putative phosphotransferase, evidence supports it as being within the superfamily Haloacid dehalogenaase (HAD) - like protein. (These genes are not researched well within filamentous fungus)
ROU-5	18894-22631	7	1117	Config 1 only	- High RNA-seq - All annotation output incl. EVM7 - ATG, intron in rna seq, stop codon	-DNA and AA: NB-Arc domian and tetratricopeptide repeat domain containing proteins	-int: 548-1638. e-value0 :Uncharacterised protien Ptr - AA: 33-1123 98% identitn tetratricopeptide repeat domain-containing prptein		- Putative NLR protein
ROU - 6	23,069-23,914	1	228	Config 1 only	- CS10 EVM7 only - No RNA seq data (no intron evidence) - ATG and stop codon present	- DNA: no exact matches - AA: low scoring matches, most of which are hypothetical.	- 126-187 1.23e-08 DDE superfamily endonuclease;	- AA: 2 - 22, 93.2% confidence 27% ID Fold:DNA/RNA-binding 3-helical bundle Superfamily:Homeodomain-like Family:Centromere-binding - AA: 53 - 194, 94% confidence 15% ID PDB header:hydrolase Chain: B: PDB Molecule:sleeping beauty transposase, sb100x; PDBTitle: crystal structure of the sleeping beauty transposase catalytic domain	- Unknown gene function but pausible role in DNA regulation based on centromere binding and transposase domain characteristics.
ROU - 7	24,642-26,512	2	585	Config 1 only	- CS10 EVM7 only - No RNA seq data - ATG and stop codon present, no intron evidence	AA: - main hits are all hypothetical proteins across various species. Mainly high coverage (>90%) and 70 - 90% ID - consistent hits with species Decorospora gaudefroyi - some ID to Mg2+ transporter protein, CorA-like/Zinc transport protein ZntB	- Int: 485-556 6.12e-10 CorA-like Mg2+ transporter protein;	- AA: 56 - 549 100% confidence 15% ID PDB header:metal transport/membrane protein Chain: B: PDB Molecule:divalent cation transport-related protein; PDBTitle: crystal structure of the cora mg2+ transporter - AA: 490 - 555, 99% confidence 32% ID match: Fold:Transmembrane helix hairpin Superfamily:Magnesium transport protein CorA, transmembrane region Family:Magnesium transport protein CorA, transme…	- Putative CorA - like membrane protein
ROU - 8	31,167-32,051	-	294	Config 1 only	- High RNA-seq - All annotation output - ATG, intron in rna seq, stop codon	- AA: High coverage and ID matches in Ptr and one hit 67% match kinase-like protein [Lophium mytilinum]	- Int: 37-263 1.59e-22 Aminoglycoside 3'-phosphotransferase and Choline Kinase family;	-AA: 57 - 244, 99% confidence 31% ID PDB header:transferase Chain: A: PDB Molecule:probable serine/threonine-protein kinase pkng; PDBTitle: crystal structure of protein kinase pkng from mycobacterium2 tuberculosis in complex with tetrahydrobenzothiophene ax20017	- Predicted serine/threonine-protein kinase/transferase
ROU - 9				Config 1 only	- High RNA seq data for both 9a and 9b gene model			see below	- Predicted phospholipase A2 with a c terminal P - loop
ROU - 9a	33,302-34,585	3	355	Config 1 only	- Funano output - ATG, stop codon, some intron evidence (first 3 introns	- AA: Multiple hits with >90% coverage and >80% ID on FabD/lysophospholipase-like proteins, various species within Pleosporales family.	- int: 21-327 1.82e-126 Patatin-like phospholipase	- AA: 17 - 343, 100% confidence 26% ID PDB header:hydrolase Chain: B: PDB Molecule:pla2g6, ipla2beta; PDBTitle: calcium-independent phospholipase a2 beta
ROU - 9b	33,302-34,903	5	5	Config 1 only	- EVM7 output - ATG, stop codon, some intron evidence (first 3 introns	- AA: hits matched those for ROU - 9a but had higher % coverage and ID	- int: 21-327 8.96e-126 Patatin-like phospholipase; - int: 387-446 2.71e-03 AAA+ ATPase domain	- AA: 17 - 344, 100% confidence 26% ID PDB header:hydrolase Chain: B: PDB Molecule:pla2g6, ipla2beta; PDBTitle: calcium-independent phospholipase a2 beta - AA: 379 - 447, 98.6% confidence 33% ID PDB header:apoptosis Chain: G: PDB Molecule:apoptotic protease-activating factor 1; PDBTitle: structure of an apoptosome-procaspase-9 card complex
ROU - 10	34,937-36,934	-	665	Config 1 only	- High RNA-seq - All annotation output - ATG, stop codon	- AA: High coverage but low ID hits, all <70% ID. Multiple TPR-like proteins.	-int: 529-603 1.37e-09 Tetratricopeptide repeat;	- AA: 1 - 212, 99.7% confidence 18% ID PDB header:apoptosis Chain: N: PDB Molecule: apaf-1 related killer dark; PDBTitle: structure of the drosophila apoptosome - AA: 442 - 646, 99.8% confidence, 58% ID PDB header:unknown function Chain: A: PDB Molecule:nab(ab)3acb - light chain tpr-like repeats; PDBTitle: crystal structure of podosopora anserina putative kinesin light chain2 nearly identical tpr…	- putative protein with function relating to self recognition and/or apoptosis
ROU - 11a	42,519-43,352	-	277	All config	- High RNA-seq - CS10 EVM7 output and Stringtie, not in funanno output - ATG, stop codon	- AA: High coverage and ID hits for hypothetical proteins in Bipolaris and Pyrenophora sp.	- int; 16-212 2.64e-08: Aminoglycoside 3'-phosphotransferase and Choline Kinase family;	- AA: 34 - 210, 98.5% confidence 35% ID PDB header:transferase Chain: B: PDB Molecule:g protein-coupled receptor kinase 6; PDBTitle: crystal structure of g protein-coupled receptor kinase 6 in complex2 with amp	- Putative transferase (high evidence)
ROU - 11b	42,519-43,310	-	263	All config	- ORF predicted by Geneoius - ATG, stop codon	- AA: High coverage and ID hits for hypothetical proteins in Bipolaris and Pyrenophora sp.	- int; 16-212 2.64e-08: Aminoglycoside 3'-phosphotransferase and Choline Kinase family;	- AA: 34 - 210, 98.5% confidence 35% ID PDB header:transferase Chain: B: PDB Molecule:g protein-coupled receptor kinase 6; PDBTitle: crystal structure of g protein-coupled receptor kinase 6 in complex2 with amp	- Putative transferase (high evidence)
ROU - 14	53,527-54,645	-	372	All config	- ORF predicted by Geneoius - ATG, stop codon	- AA: High coverage and ID hits for hypothetical proteins in Bipolaris and Pyrenophora sp.	-int: 17-56 3.78e-04 Sigma-70, region 4 - Int: 80-156 1.73e-13 Transposase of Class II transposons - int: 267-322 4.05e-12 DDE superfamily endonuclease	- AA: 131 - 372, 100% confidence 27% ID PDB header:hydrolase Chain: B: PDB Molecule:sleeping beauty transposase, sb100x; PDBTitle: crystal structure of the sleeping beauty transposase catalytic domain - AA: 10 - 125, 100% confidence 22% ID PDB header:transferase Chain: B: PDB Molecule:histone-lysine n-methyltransferase setmar; PDBTitle: structure of the transposase domain of human histone-lysine2…	- Class II transposable element
ROU - 12	44,026-44,812	1	239	All config	- High RNA-seq - CS10 EVM7 output and Stringtie, no funanno output - ATG, stop codon, good evidence for intron	- DNA: Hits for Setosphaeria turcica and Bipolaris species with high ID and coverage across the intron - AA: High coverage and ID hits for hypothetical proteins in Bipolaris and Pyrenophora sp.	- int: approx 25 - 75 C2H2 Zn finger	- AA: 10 - 239, 99% confidence 32% ID PDB header:transcription Chain: A: PDB Molecule:zinc finger protein 297b; PDBTitle: solution structure of tandem repeat of the zf-c2h2 domains2 of human zinc finger protein 297b	- No attributable function but zinc finger indicates DNA binding role
ROU - 13	45,782-46,227	1	130	All config	- CS10 EVM7 only - No RNA seq data - ATG and stop codon present, no intron evidence	- DNA: hits only within Bipolaris - AA: low scoring hits with minimal coverage	- no predicted domains	- Below 90% confidence	- No attributable function: either it is not a described gene or else the gene has not been correctly captured by my annotations
ROU - 15	57,566-58,324	-	252	All config	- CS10 EVM7 only - No RNA seq data - ATG and stop codon present, no intron evidence	- DNA: hits only within Bipolaris - AA: low scoring hits with minimal coverage	- no predicted domains	- Below 90% confidence	- No attributable function: either it is not a described gene or else the gene has not been correctly captured by my annotations
ROU - 16	58,805-59,988	3	341	All config	- CS10 EVM7 only - No RNA seq data - ATG and stop codon present, no intron evidence	- DNA: hits only within Bipolaris - AA: matches the last 400 AA of WSC domain-containing [Pyrenophora seminiperda CCB06] with high ID from 585 to 925.	- no predicted domains	- Below 90% confidence	- No attributable function: either it is not a described gene or else the gene has not been correctly captured by my annotations
ROU - 17a	60,122-61,570	-	482	All config	- CS10 EVM7 annotation. - No rna seq, only ATG, stop codong	- AA: low scoring, hypothetical protein hits only	- no predicted domains	- Below 90% confidence	- No attributable function: either it is not a described gene or else the gene has not been correctly captured by my annotations
ROU - 17b	60,122-61,570	1	467	All config	- CS10 EVM7 annotation. - No rna seq, only ATG, stop codong - little indication as to why there is an intron	- AA: low scoring, hypothetical protein hits only	- no predicted domains	- Below 90% confidence	- No attributable function: either it is not a described gene or else the gene has not been correctly captured by my annotations
ROU - 18a	62,463-63,035	-	190	All config	- ORF identified by Geneious	- AA: low scoring, hypothetical protein hits only	- no predicted domains	- AA: 96 - 193, 98% confidence 21% ID Fold:Reductase/isomerase/elongation factor common domain Superfamily:Riboflavin synthase domain-like Family:Ferredoxin reductase FAD-binding domain-like - AA: 196 - 303, 99% confidence 18% ID Fold:Ferredoxin reductase-like, C-terminal NADP-linked domain Superfamily:Ferredoxin reductase-like, C-terminal NADP-linked domain Family:Aromatic dioxygenase reductase-…	- Putative reductase
ROU - 18b	62,969-63,907	-	312	All config	- ORF identified by Geneious	- AA: 2 x FAD binding domain containing protein hits with 90% coverage and 70% ID	- int: 108-249 1.30e-32 NADPH oxidase (NOX)	- AA: 93 - 303, 100% confidence 16% ID PDB header:oxidoreductase Chain: A: PDB Molecule:putative ferric reductase; PDBTitle: crystal structure of dehydrogenase domain of cylindrospermum stagnale2 nadph-oxidase 5 (nox5)	- putative NADPH oxidase (NOX)
ROU - 19	66,052-66,660	-	303	All config	- ORF identified by Geneious	- AA: High coverage and ID hits for hypothetical proteins in Bipolaris and Pyrenophora sp.	- int: 06-302 7.45e-04 chromosome segregation protein SMC, common bacterial type; SMC (structural maintenance of chromosomes) proteins bind DNA and act in organizing and segregating chromosomes for partition. SMC proteins are found in bacteria, archaea, and eukaryotes. This family represents the SMC protein of most bacteria. The smc gene is often associated with scpB (TIGR00281) and scpA genes, w…	- Below 90% confidence	- Akyrin repeat protein of undefined function
ROU - 20	75,484-76,585	1	350	All config	- All annotation outputs - No RNA seq data - ATG and stop codon present, no intron evidence	- AA: High coverage and ID hits for hypothetical proteins in Bipolaris and Pyrenophora sp. - High coverage and 50% ID to two membrane bound protein hits	- int: 8-84 2.85e-03 BTB/POZ domain	- AA: 8 - 92, 95% confidence 25% ID Fold:POZ domain Superfamily:POZ domain Family:BTB/POZ domain	- Protein of undefined function with N terminal BTB domain
ROU - 21	77,831-79,301	1	673	All config	- ORF identified by Geneious	- AA: High coverage and ID hits for hypothetical proteins in Bipolaris and Pyrenophora sp. - 1 x hit of integral membrane protein [Pyrenophora tritici-repentis] 76% ID but high coverage.	- int: 24-600 3.39e-77. COG5594 Uncharacterized integral membrane protein identified in various strains of yeast. - int: 270-557 8.50e-59. Calcium-dependent 7TM receptors	- AA: 1 - 160, 95% confidence but 43% ID: PDB header:rna binding protein Chain: A: PDB Molecule:negative regulator of differentiation 1; PDBTitle: solution structure of the second RNA recognition motif (RRM) domain of nrd1 - AA: 170 - 290, 99% confidence 15% ID PDB header:lipid transport Chain: A: PDB Molecule:plasma membrane channel protein (aqy1), putative; PDBTitle: aftmem16 reconstituted in n…	- Putative membrane protein channel based on predicted protein protein structure
Trnsp 1.1	83,855-89,922		13bp TSD 5': 83,855-83,867 3': 89,919-89,918						LINE I transposon
ROU - 24	85,967-89,568	-	1275	All config	- 3' Exon of gene CS10_scaffold_8.691 in EVM7 - RNA seq data - ATG, stop codon	- AA: low scoring hits but high coverage. Multiple RNA - directed DNA polymerases which is a reverse transcriptase	- int: 20-224 8.91e-16 domain R1-I-EN; Endonuclease domain non-LTR retrotransposons - int: 490-754 1.08e-37 RT n-LTR; Non-LTR reverse transcriptase (RT). - int: 977-1108 6.12e-35 non-LTR RNase HI domain of reverse transcriptases;	- AA: 17 - 236, 99.9% confidence 22% ID PDB header:gene regulation Chain: A: PDB Molecule:non-ltr retrotransposon r1bmks orf2 protein; PDBTitle: crystal structure of r1bm endonuclease domain - AA: 431 - 754, 99% confidence, 23% ID PDB header:transferase Chain: C: PDB Molecule:group ii intron-encoded protein ltra; PDBTitle: structure a of group ii intron complexed with its reverse2 transcriptase -…	- Trnsp 1.1: POL with R1 endonuclease, reverse transcriptase and Rnase H
ROU - 23	84,000-85,766	-	588	All config	- ORF predicted by Geneious - Coding quary prediction - ATG, stop codon	- DNA: highest hit was 100% coverage and 99% ID in Exserohilum turcica - AA: All hypothetical. Low ID and full coverage or low coverage and >80% ID	- no predicted domains	- AA: 377 - 442, 96.4% Confidence 23% ID PDB header:transcription Chain: A: PDB Molecule:chromatin remodeling factor mit1; PDBTitle: crystal structure of the c-terminal domain of the mit1 nucleosome2 remodeler in complex with clr1	- Trnsp 1.1: GAG/ORF1
ROU - 22	80,683-81,811	-	141	All config	- ORF predicted by Geneious - All predictions except EVM7 - ATG, stop codon	- AA: >70% ID and >95% coverage for SNOAL domain containign proteins.	- int: 11-132 3.70e-40 SnoaL-like polyketide cyclase; - int: 43-133 1.42e-22 Predicted ester cyclase	- AA: 4 - 143, 99.9% confidence 35% ID PDB header:lyase Chain: A: PDB Molecule:putative polyketide cyclase; PDBTitle: crystal structure of a putative polyketide cyclase	- Putative SnoaL-like polyketide cyclase
ROU - 25	90,991-91,415	-	141	All config	- High RNA-seq - funanno output only - ATG, stop codon, no intron	- DNA: hits in P nodo and Bsoro both high ID and high coverage - AA: high hits with SnoaL-domain-containing proteins in Alternia and Aspergillus. High hits with NTF2-like protein in Stagonospora sp.	- int: 1-132 3.70e-40 SnoaL-like polyketide cyclase;	- AA: 4 - 134 99.9% confidence 35% ID PDB header:lyase Chain: A: PDB Molecule:putative polyketide cyclase;	- putative polyketide cyclase
ROU - 26	99,992-101,086	-	365	All config	- ATG, stop codon - only CS10 EVM7 - no RNA seq	- AA: High coverage and ID hits for hypothetical proteins in Bipolaris and Pyrenophora sp.	- no predicted domains	- Below 90% confidence	- putative protein with no attributable function
ROU - 27	101,413-102,368	3	285	All config	- ATG, stop codon - only EVM7 - no RNA seq	- AA: 1 x full coverage hit: protein lytic polysaccharide monooxygenase from Bipolaris victoriae with 82% ID. Highly conserved across a couple Pleosporale species - DNA: Full Exserohilum turcica Et28A hit	- no predicted domains	- AA: 18 - 218, 100% Confidence 37% ID PDB header:oxidoreductase Chain: A PDB Molecule:aa11 lytic polysaccharide monooxygenase;	- Putative lytic polysaccharide monooxygenase.
ROU - 28	105,486-108,991	4	1095	All config	- High RNA-seq, no intron evidence - All annotation output - ATG, stop codon	- AA: 70 - 80% ID with 99 - 100% coverage of mainly hypothetical proteins and hits with "FabD/lysophospholipase-like protein [Ophiobolus disseminans]"	- int: 6-308 1.68e-112 Patatin-like phospholipase - int: 47-472 2.62e-04 ATPase domain. - int:790-1026 3.89e-15 Tetratricopeptide repeats	- AA: 2 - 326, 100% Coverage 26% ID PDB header:hydrolase Chain: B: PDB Molecule:pla2g6, ipla2beta; PDBTitle: calcium-independent phospholipase a2 beta - AA: 297 - 666, 99.9% confidence 17% id PDB header:apoptosis Chain: B: PDB Molecule:ced-4; PDBTitle: structure of a ced-4/ced-9 complex - AA: 74 - 1079, 99.7% confidence 20% ID PDB header:protein binding Chain: C: PDB Molecule:tetratricopeptide re…	- Putative lytic polysaccharide monooxygenase.
ROU - 29	110,073-111,107	-	344	All config	- ATG, stop codon - EVM7 only - no RNA seq	- AA: near perfect hits with 297/344(86%) ID to lytic polysaccharide monooxygenase within Pleosporales	- no predicted domains	- AA: 18 - 223, 100% confidence 28% ID PDB header:oxidoreductase Chain: A PDB Molecule:aa11 lytic polysaccharide monooxygenase; PDBTitle: structure of aspergillus oryzae aa11 lytic polysaccharide2 monooxygenase with cu(i).	- Putative lytic polysaccharide monooxygenase
ROU - 30	114,861-115,991	2	342	All config	- ATG, stop codon, no intron evidence - All output - no RNA seq	- AA: many hits with t - SNARE protein within Pleosporales	int: 89-329 2.08e-37 t-SNARE complex subunit	- AA: 85 - 276, 99.8% confidence 28% ID Fold:STAT-like Superfamily:t-snare proteins Family:t-snare proteins	- Protein of unknown function with T-snare domain
ROU - 31	120,608-123,721	1	1014	All config	- High RNA-seq data but intron evidence - All annotation output: funanos have 3 intron and EVM7 has 2 - ATG, stop codon	- AA: hits with HET domain proteins with high ID and high coverage across multiple fungal species	- int: 26-146 1.93e-09 Heterokaryon incompatibility protein (HET) - Int: 272-478 7.86e-04 ATPase_2 pfam01637 ATPase domain - Int: 270-383 9.15e-03 ATPase, predicted role in replication, recombination and repair - int: 667 - 949 3 x tetracopeptide repeats	- AA: 207 - 561, 100% confidence 18% ID PDB header:plant protein Chain: C: PDB Molecule:disease resistance rpp13-like protein 4; PDBTitle: reconstitution and structure of a plant nlr resistosome conferring2 immunity	- Putative NLR protein with N - terminal HET domain Observation based on domains identified that match structural organisation of fungal NLRs (Dykra et al. 2014)
Trnsp 2.0 Trnsp 2.1 - ROU - 32 & 33 Trnsp 2.2 - ROU - 34 & 35 Trnsp 2.3 - ROU - 34 & 35	Trnsp 2.1 vs 2.2 = 67% Trnsp 2.2 vs 2.3 = 95.8%			All config		- DNA: the full transposon hits Exserohilum turcica Et28A uncharacterized protein with 97% ID			- Class I transposon
Trnsp 2.1 - ROU - 32 & 33	124,204-129,740								- Class I transposon
ROU - 32	124,204-125,880	-	556	All config	- Individual RNA-seq data for all - EVM7 and coding quary only - ATG, stop codon	- AA: high ID and coverage for GAG-like proteins in multiple fungal species	- int: 370-450 4.56e-06 universal minicircle sequence binding protein (UMSBP)	- AA: 270 - 363, 91.9% confidence, 18% ID PDB header:translation Chain: B: PDB Molecule:eukaryotic translation initiation factor 3 subunit b; PDBTitle: crystal structure of the rna recognition motif of yeast eif3b residues2 76-161 - AA: 370 - 405, 97.8% confidence 39% ID PDB header:nucleocapsid protein Chain: A: PDB Molecule:nucleocapsid protein p11; PDBTitle: solution structure of the zn complex…	- Putative ORF1 or GAG protein. No attributable function but putative zinc finger domain
ROU - 33	125,940-129,740	-	1266	All config	- Individual RNA-seq data for all - EVM7 and coding quary only - ATG, stop codon	- AA: Multiple pol - like protein hits in Alternaria with >75% ID	- int: 94-216 5.86e-25 Endonuclease-reverse transcriptase - int: 486-751 1.15e-43 RT_nLTR: Non-LTR reverse transcriptase (RT). - int: 969-1100 3.68e-40 non-LTR RNase HI domain of reverse transcriptases	- AA: 3 - 233: 21% ID, 99% confidence, low coverage Fold:DNase I-like Superfamily:DNase I-like Family:DNase I-like - AA: 435 - 804, 100% confidence 22% ID PDB header:rna/dna/nucleic acid binding protein Chain: C: PDB Molecule:maturase reverse transcriptase; PDBTitle: structure of a group ii intron retroelement prior to dna integration - AA: 962 - 1096, 99% confidence 30% ID, Fold:Ribonuclease H-l…	- POL like ORF of a Class I transposon
Trnsp 2.2 - ROU - 34 & 35 Trnsp 2.3 - ROU - 34 & 35	130,196-136,060 136,870-142,734								- Class I transposon
ROU - 34	(1) 130,196-131,878 (2) 136,679-138,552		558	All config	- Individual RNA-seq data for all - EVM7 and coding quary only - ATG, stop codon	- AA: high ID and coverage for GAG-like proteins in multiple fungal species	- int: 370-450 4.56e-06 universal minicircle sequence binding protein (UMSBP)	- AA: 270 - 363, 91.9% confidence, 18% ID PDB header:translation Chain: B: PDB Molecule:eukaryotic translation initiation factor 3 subunit b; PDBTitle: crystal structure of the rna recognition motif of yeast eif3b residues2 76-161 - AA: 370 - 405, 97.8% confidence 39% ID PDB header:nucleocapsid protein Chain: A: PDB Molecule:nucleocapsid protein p11; PDBTitle: solution structure of the zn complex…	- Putative ORF1 or GAG protein. No attributable function but putative zinc finger domain
ROU - 35	(1) 131,932-136,060 (2) 138,606-142,418	-	1270	All config	- Individual RNA-seq data for all - EVM7 and coding quary only - ATG, stop codon	- AA: Multiple pol - like protein hits in Alternaria with >75% ID	- int: 94-216 5.86e-25 Endonuclease-reverse transcriptase - int: 486-751 1.15e-43 RT_nLTR: Non-LTR reverse transcriptase (RT). - int: 969-1100 3.68e-40 non-LTR RNase HI domain of reverse transcriptases	- AA: 3 - 233: 21% ID, 99% confidence, low coverage Fold:DNase I-like Superfamily:DNase I-like Family:DNase I-like - AA: 435 - 804, 100% confidence 22% ID PDB header:rna/dna/nucleic acid binding protein Chain: C: PDB Molecule:maturase reverse transcriptase; PDBTitle: structure of a group ii intron retroelement prior to dna integration - AA: 962 - 1096, 99% confidence 30% ID, Fold:Ribonuclease H-l…	- POL like ORF of a Class I transposon
ROU - 36	144,989-148,994	2	1298	All config	- High RNA-seq, intron evidence - All annotation output incl. EVM7 - ATG, stop codon	- AA: Multiple >90% ID and >90% coverage hits with vegetative incompatibility protein HET-E-1.	- int: 7-103 7.45e-05 SesA pfam17107 - int: 79-336 1.11e-03 AAA ATPase domain - int: 750 - 1222 3.34e-118 11 x D 40 repeat	- int: 179-1298, 100 % confidence 24% ID PDB header:apoptosis Chain: G: PDB Molecule:apoptotic protease-activating factor 1; PDBTitle: structure of an apoptosome-procaspase-9 card complex	- Putative NLR: HET incompatibiity protein based on predicted protein domains and high NCBI BLAST hits
ROU - 37	151,366-152,158	1	244	All config	- ATG, stop codon - only CS10 EVM7 - no RNA seq	- AA: High coverage and ID hits for hypothetical proteins in Bipolaris and Pyrenophora sp.	- no predicted domains	- Low confidence hits, not reported.	- putative protein with no attributable function
ROU - 38	152,298-153,524	-	408	All config	- ATG, stop codon - all anno incl. CS10 EVM7 - no RNA seq	- AA: High coverage and ID hits for hypothetical proteins in Bipolaris and Pyrenophora sp.	- int: 11-339 8.71e-06 Chromosome segregation ATPase - int: 15-324 2.24e-03 Coiled-coil domain-containing protein 158; CCDC158 is a family of proteins found in eukaryotes. The function is not known.	- high confidence but low ID. Very limited information and very much looks like it is a long alpha helix with no real structural definition.	- putative protein with no attributable function
ROU - 39	168,783-172,327	2	1144	All config	- High RNA - seq data. - Evidence for both configurations of 1 or 2 introns. (i.e. both gebe models) - In all annos, CS10 EVM7 has it as a little extra intnron on the 3' end of the protein. - ATG, stop codon	- AA: multiple hits with beta transducin-like protein HET-E4s (N terminal hit, residues 1 - 995 indicating it is not only hitting the WD 40 repeats).	- int: 27-110 3.32e-14 Heterokaryon incompatibility protein (HET) - 261-421 2.82e-11 NACHT domain. - int:788-1075 2.84e-100 WD40 domain	- AA: 248 - 1111, 100% confidence 24% ID PDB header:apoptosis Chain: G: PDB Molecule:apoptotic protease-activating factor 1; PDBTitle: structure of an apoptosome-procaspase-9 card complex	- Putative NLR protein based on predicted protein domains and high NCBI BLAST hits
ROU - 40	172,867-174,627	-	586	All config	- High RNA seq but many repeats (white boxes). - EVM7 and coding quary outputs - ATG, stop codon	- AA: Multiple >90% ID and >90% coverage of DDE domain containing proteins within Pleosprales	- int: 194-363 1.97e-32 DDE superfamily endonuclease	- AA: 58 - 115, 98% confidence 18% ID Fold:DNA/RNA-binding 3-helical bundle Superfamily:Homeodomain-like Family:Centromere-binding - AA: 158 - 364, 99% confidence 17% ID PDB header:hydrolase Chain: B: PDB Molecule:sleeping beauty transposase, sb100x; PDBTitle: crystal structure of the sleeping beauty transposase catalytic domain	- Predicted transposase like function but no evidence of tranposon in the surrounding ORFs
ROU - 41 ROU - 41 ROU - 41	175,323-177,973	3	686	All config	- ROU - 40b predicted by EVM7 - ROU - 40a and ROU - 40c: two ORFs predicted by Geneious immediately before or immediately after the ROU - 40b - NO RNA seq data	- AA: low coverage btu ID hits for hypothetical proteins in Bipolaris and Pyrenophora sp.	- int: 545-673 6.56e-05 fungal transcription factor regulatory middle homology region;	- Information for the 40a - c combined: AA: 81 - 305, Confidence: 97.4% 11% ID PDB header:cell cycle Chain: B: PDB Molecule:centromere dna-binding protein complex cbf3 subunit b; PDBTitle: cbf3 core complex Confidence and coverage	- Maintained as three separate proteins but I believe this is likley a single gene with two introns.
ROU - 41a	175,343-176,008	-	221	All config	- ORFs predicted by Geneious	- AA: Low ID, hypothetical hits, 1 x (<80%) with EST1-DNA-bind domain containing protein.	- no predicted domains		- Putative protein with no attributable function
ROU - 41b	176,198-176,971	1	677	All config	- ROU - 40b predicted by EVM7	- AA: 1 x >90% ID and >90% coverage hit with Zn-clus domain-containing protein from Pyrenophora tritici-repentis	- no predicted domains		- Putative protein with predicted zinc finger domain
ROU - 41c	177,248-177,903	-	217	All config	- ORFs predicted by Geneious	- AA: Hits with fungal transcription factors.	- int: 80-208 1.30e-06 fungal transcription factor regulatory middle homology region;		- Putative protein with predicted zinc finger domain
ROU - 42a	177,815-180,010	6	396	All config	- EVM7 output - minimal RNA seq data - ATG and stop codons	- AA: High coverage and ID hits for hypothetical proteins in Bipolaris and Pyrenophora sp.	- no predicted domains	- Below 90% confidence	- No attributable function; either it is not a described gene or else the gene has not been correctly encompassed by my annotations
ROU - 42b	178,657-180,010	4	273	All config	- Funanno output - minimal RNA seq data - ATG and stop codons	- AA: High coverage and ID hits for hypothetical proteins in Bipolaris and Pyrenophora sp.	- no predicted domains	- Below 90% confidence	- No attributable function; either it is not a described gene or else the gene has not been correctly encompassed by my annotations
ROU - 43	182,542-183,110	1	173	All config	- ATG, stop codon - all anno incl. CS10 EVM7 - minimal RNA seq	- AA: High coverage and ID hits for hypothetical proteins in Bipolaris and Pyrenophora sp.	- no predicted domains	- Below 90% confidence	- No attributable function; either it is not a described gene or else the gene has not been correctly encompassed by my annotations
ROU - 44	184,330-184,844	4	73	All config	- ATG, stop codon - only CS10 EVM7 - no RNA seq	- AA: High coverage and ID hits for hypothetical proteins in Bipolaris and Pyrenophora sp.	- no predicted domains	- Below 90% confidence	- No attributable function; either it is not a described gene or else the gene has not been correctly encompassed by my annotations
ROU - 45	184,969-185,775	5	183	All config	- ATG, stop codon - only . CS10 EVM7 - minimal RNA seq	- AA: low ID hits	- all hypothetical and no domains	- AA: 107 - 181, 81.8% Confidence 17% ID PDB header:unknown function Chain: A: PDB Molecule:leucine-rich repeat protein; PDBTitle: crystal structure of a leucine-rich repeat protein (bt_0210) from2 bacteroides thetaiotaomicron vpi-5482 at 2.80 a resolution	- Putative protein with LRR
ROU - 46	185,891-186,817	4	254	All config	- ATG, stop codon - only . CS10 EVM7 - no RNA seq	- AA: low ID hits	- all hypothetical and no domains	- Below 90% confidence	- No attributable function; either it is not a described gene or else the gene has not been correctly encompassed by my annotations
Trnsp 3.1 - ROU - 47	187,712-189,798	TIR	5': 187,712-187,743	3': 189,767-189,798					- Class II transposon
ROU - 47	187,832-189,730	-	632	All config	- ATG, stop codon - only . CS10 EVM7 - no RNA seq	- AA: high coverage (>80%) but low ID (<80%) hits on multiple POGO trabsposable elements from Ptr	- int: 57-112 1.18e-10 DNA-binding domain of Tc5 transposase - int: 191-361 1.00e-23 DDE superfamily endonuclease - int: 457-572 8.35e-04 MAEBL - int: 605-625 7.32e-03 Splicing factor 1 helix-hairpin domain	- AA: 1 - 108, 99.7% confidence 19% ID PDB header:dna binding protein/dna Chain: A: PDB Molecule:major centromere autoantigen b; PDBTitle: crystal structure of cenp-b(1-129) complexed with the cenp-2 b box dna - AA: 244 - 369, 97.8% confidence 17% ID PDB header:transferase Chain: B: PDB Molecule:histone-lysine n-methyltransferase setmar; PDBTitle: structure of the transposase domain of human hist…	- Class II transposon - tentitive classification as a TIR class II transposon, possibly a mariner
ROU - 48	190,621-191,040	2	120	All config	- ATG, stop codon - only .funanno - no RNA seq	- AA: High coverage and ID hits for hypothetical proteins in Bipolaris and Pyrenophora sp.	- no predicted domains	- Below 90% confidence	- Putative protein with no attributable function
ROU - 49	191,091-191,846	-	251	All config	- ATG, stop codon - all anno incl. CS10 EVM7 - no RNA seq	- AA: High ID and coverage but mainly hypothetical or kinase domain containing protein - Highest hit Decorospora gaudefroyi	- int: 34-228 1.88e-19 Aminoglycoside 3'-phosphotransferase and Choline Kinase family	- AA: 38 - 205, 98.8% confidence 28% ID PDB header:transferase Chain: A: PDB Molecule:rio2 kinase; PDBTitle: crystal structure of the rio2 kinase from chaetomium thermophilum	- Putative kinase protein
ROU - 50a	193,037-193,801	-	309	All config	- ATG, stop codon - ORF predicted by Geneious - minimal RNA seq		- int:171-215 9.10e-09 CHROMO (CHRromatin Organization Modifier) domains and chromo shadow domains	- hits for ROU - 50b (below) are across the region where 50a and 50b overlap. See below for possible domains.	- Chromodomain containing protein
ROU - 50	193,030-194,710	3	457	All config	- ATG, stop codon - only . CS10 EVM7 - minimal RNA seq	- AA: hypothetical protein only, mainly within Pleosprales	- int: 374-418 5.60e-09 CHROMO (CHRromatin Organization Modifier) domains and chromo shadow domains	- AA: 360 - 426, 98% confidence 38% ID PDB header:protein binding Chain: A: PDB Molecule:re36324p; PDBTitle: crystal structure of chromodomain of rhino	- Chromodomain containing protein
Part II: Unique genes found in Haplotypes 2 and 3 Only	Location (relative to base 1 in WAI2411)
ROU2 - 1	3,714-4,829	4	301	Config 2 only	- only in Config 2 - Funanno 1000 intron max anno - ATG, stop codon, no intron evidence	- AA: 100% coverage and >85% ID hits with calcium/calmodulin dependent protein kinase-like protein in multiple Pleosprales species	- int: 29-294 6.84e-13 Serine/Threonine protein kinases, catalytic domain	- AA: 13 - 299, 100% confidence 25% ID Chain: A: PDB Molecule:cgmp-dependent protein kinase, putative; PDBTitle: crystal structure of pvx_084705	- Putative Serine/Threonine protein kinases
ROU2 - 2	9,118-10,198	1	343	Config 2 only	- only in Config 2 - Funanno 1000 intron max anno - ATG, stop codon, no intron evidence	- AA: high coverage and high ID but all hypothetical protein	- no predicted domains	- Below 90% confidence	- Putative protein with no attributable function
ROU2 - 3	11,484-13,655	3	643	Config 2 only	- only in Config 2 - Funanno 1000 intron max anno - ATG, stop codon, no intron evidence	- AA: high coverage and high ID but all hypothetical protein	- no predicted domains	- AA: 518 - 569, 95% confidence 35% ID PDB header:transferase Chain: A: PDB Molecule:histone-lysine n-methyltransferase setdb1; PDBTitle: crystal structure of tudor domain of human histone-lysine n-2 methyltransferase setdb1	- Tudor domain containing protein of unknown function
Trnsp 4.1 -ROU2 - 4	2: 3,594,260-3,596,408
ROU2 - 4	14,893-15,717	-	267	Config 2 only	- only in Config 2 - Funanno 1000 intron max anno - non ATG start codon - direct translation as per the ORF of Geneious, stop codon,	- AA: high coverage low ID hits on hypothetical proteins and some high coverage low ID hits with transposoable elements (>50/60% ID)	- int: 43-218 1.80e-25 DDE superfamily endonuclease	- AA: 3 - 219, 98% Confidence 19% ID PDB header:dna binding protein Chain: A: PDB Molecule:mos1 transposase; PDBTitle: crystal structure of the catalytic domain of mos1 mariner2 transposase	- DDE domain contain protein, putative transposase
ROU2 - 5	20,598-21,492	1	284	Config 2 only	- only in Config 2 - Funanno 1000 intron max anno - ATG, stop codon, no intron evidence	- AA: high coverage and high ID with many SET - domain and RuBisCo LSMT C-terminal domain containing proteins, all Ascomycota species.	- 1-64 2.82e-12 SET domain - int: 85-203 8.78e-21 Rubisco LSMT substrate-binding domain - int: 234-272 6.07e-13 MYND zinc finger	- AA: 1 - 224, 100% confidence 27% iD PDB header:transferase Chain: A: PDB Molecule:ribulose-1,5 bisphosphate carboxylase/oxygenase PDBTitle: crystal structure of the set domain of lsmt bound to2 melysine and adohcy Within the above hit AA: 1 - 50, 100% confidence 25% ID Fold:beta-clip Superfamily:SET domain Family:RuBisCo LSMT catalytic domain - AA: 218 - 277, 99.2% confidence 33% ID PDB header:…	- Putative transferase with a C terminal zinc finger
ROU2 - 6	23,436-27,167	1	882	Config 2 only	- ORF predicted by Geneious only	- AA: mutiple hits with putative reverse transcriptases from various species >90% coverage and >70% ID	- int: 107-234 4.25e-26 Endonuclease-reverse transcriptase - int: 499-760 3.58e-50 RT_nLTR: Non-LTR transposon reverse transcriptase - int: 954-1079 1.19e-10 non-LTR RNase HI domain of reverse transcriptase	- AA: 98 - 370, 99% confidence, 21% ID PDB header:transferase Chain: C: PDB Molecule:group ii intron-encoded protein ltra; PDBTitle: structure a of group ii intron complexed with its reverse2 transcriptase - small sequence middle of first third: 97% confidence, 25% ID Fold:DNA/RNA polymerases Superfamily:DNA/RNA polymerases Family:Reverse transcriptase - AA: 287 - 720, 99% confidence 15% ID PDB h…	- Class I non - LTR transposon POL like protein
ROU2 - 7	27,140-28,420	-	426	Config 2 only	- ORF predicted by Geneious only	- AA: high ID hits but various level of coverage, all hypothetical	- int: 56-162 4.85e-03 PFL_4705 family: integrating conjugative element protein -int: 348-417 1.73e-04 Arginine methyltransferase-interacting protein	- AA: 355 - 398, 97.9% confidence 43% id Fold:Retrovirus zinc finger-like domains Superfamily:Retrovirus zinc finger-like domains Family:Retrovirus zinc finger-like domains	- Class I non - LTR transposon ORF1: Zinc finger containing protein with unknown function
ROU2 - 9 fragmented trabsposon	28,871-29,662	1	257	Config 2 only	- 2 x ORF predicted by Geneious - 1 x large ORF predicted in WAI3384	- AA: high coverage and ID hits with putative reverse transcriptases	- int: 121-191 1.10e-06 non-LTR RNase HI domain of reverse transcriptases WAI3384: - int: 191-316 5.07e-11 non-LTR RNase HI domain of reverse transcriptase	- AA: 59 - 200, 100% confidence 19% ID Fold:Ribonuclease H-like motif Superfamily:Ribonuclease H-like Family:Ribonuclease H	- Rnase H domain containing protein
ROU2 - 10	30,367-31,283	1	287	Config 2 only	- only in Config 2 - Funanno 1000 intron max anno - ATG, stop codon, no intron evidence	- AA: high coverage and high ID hits including Pyrenophora teres f. maculata 3'-5' exonuclease with 65% ID and 100% coverage	- int: 37-195 4.39e-18 DEDDy 3'-5' exonuclease domain of Drosophila Egalitarian (Egl) and similar proteins;	- AA: 28 - 225, 100% confidence 23% ID PDB header:hydrolase Chain: B: PDB Molecule:putative 3'-5' exonuclease family protein; PDBTitle: inactive state of the nuclease	- Putative hydrolase

## Sheet: Domain Evidence
Specific Hits	Description	Reference
Heterokaryon incompatibility protein (HET);	Heterokaryon incompatibility proteins, involved in control of anastomosis in filamentous fungi and programed cell death	- Glass, N.L. and Dementhon, K., 2006. Non-self recognition and programmed cell death in filamentous fungi. Current opinion in microbiology, 9(6), pp.553-558. - Dyrka, W., Lamacchia, M., Durrens, P., Kobe, B., Daskalov, A., Paoletti, M., Sherman, D.J. and Saupe, S.J., 2014. Diversity and variability of NOD-like receptors in fungi. Genome biology and evolution, 6(12), pp.3137-3158.
DUF3435:	Protein of unknown function; This family of proteins are functionally uncharacterized. This protein is found in eukaryotes. Proteins in this family are typically between 435 to 791 amino acids in length. This family is related to pfam00589 suggesting it may be an integrase enzyme.	Lu S, Wang J, Chitsaz F, et al. CDD/SPARCLE: the conserved domain database in 2020. Nucleic Acids Res. 2020;48(D1):D265-D268. doi:10.1093/nar/gkz991
pfam17107	N-terminal domain on NACHT_NTPase and P-loop NTPases; This is a family of fungal N-terminal domains that appear at the N-terminus of P-loop NTPases, NACHT-NTPases and Ankyrin or WD repeat proteins. The exact function is not known.
ankyrin repeat	A 33‐residue sequence motif involved in protein to protein interactions	Mosavi, L.K., Cammett, T.J., Desrosiers, D.C. and Peng, Z.Y., 2004. The ankyrin repeat as molecular architecture for protein recognition. Protein science, 13(6), pp.1435-1448.
NB-ARC domain	Class of nucleotide binding and oligomerization domains (NOD)	Rairdan, G. and Moffett, P., 2007. Brothers in arms? Common and contrasting themes in pathogen perception by plant NB-LRR and animal NACHT-LRR proteins. Microbes and infection, 9(5), pp.677-686.
TPR	Tetratricopeptide repeat; a degenerate tandem repeat of 34 amino acids involved in protein - protein interactions. Found on proteins of a variety of functions	Blatch, G.L. and Lässle, M., 1999. The tetratricopeptide repeat: a structural motif mediating protein‐protein interactions. Bioessays, 21(11), pp.932-939.
HAD - like	Haloacid dehalogenase-like hydrolase (HAD) protein: members of a vast enzyme superfamily found in all kingdoms of life and with a diverse range of functions. Defined by a four conserved motifs.	References with: Kuznetsova, E., Nocek, B., Brown, G., Makarova, K.S., Flick, R., Wolf, Y.I., Khusnutdinova, A., Evdokimova, E., Jin, K., Tan, K. and Hanson, A.D., 2015. Functional diversity of haloacid dehalogenase superfamily phosphatases from Saccharomyces cerevisiae biochemical, structural, and evolutionary insights. Journal of Biological Chemistry, 290(30), pp.18678-18698.
DDE superfamily endonuclease	DNA cleaving enzymes with three characterics amino acid residues: two aspartic acids (D) and one is either glutamic or, in some cases, a third aspartic acid (D or E), and all contain a common a RNase H-like fold, which ensuyres these residues are brought into close proximity.	References within: Nesmelova, I.V. and Hackett, P.B., 2010. DDE transposases: Structural similarity and diversity. Advanced drug delivery reviews, 62(12), pp.1187-1195.
CorA-like Mg2+ transporter protein	A ubiquitous transport system in prokaryotes with structural, and hypothetically funcational, homologues in eukaryotic genomes.	Moomaw, A.S. and Maguire, M.E., 2008. The unique nature of Mg2+ channels. Physiology.
Aminoglycoside 3'-phosphotransferase and Choline Kinase family	Members of this family are phosphotransferases which transfer the gamma - phosphoryl group from ATP to small molecule substrates	Lu S, Wang J, Chitsaz F, et al. CDD/SPARCLE: the conserved domain database in 2020. Nucleic Acids Res. 2020;48(D1):D265-D268. doi:10.1093/nar/gkz991
Phospholipase A2 -Patatin-like phospholipase	Patatin protein is a storage glycoprotein of potato tubers and both it and members of the patatin - like phospholipase family are predicted to have phospholipase A2 activity, i.e. fatty acid hydrolysis	Wilson, S.K. and Knoll, L.J., 2018. Patatin‐like phospholipases in microbial infections with emerging roles in fatty acid metabolism and immune regulation by Apicomplexa. Molecular microbiology, 107(1), pp.34-46.
AAA+ ATPase domain	ATPases Associated with various cellular Activities are ATPases with a charscterisric P-loop NTPase domain. These proteins have a range of functions but all hydrolyse ATP to ADP	Snider, J., Thibault, G. and Houry, W.A., 2008. The AAA+ superfamily of functionally diverse proteins. Genome biology, 9(4), p.216.
Sigma-70, region 4	Region 4 of sigma-factors and sigma - like proteins are" involved in binding to the -35 promoter element via a helix-turn-helix motif."	Lu S, Wang J, Chitsaz F, et al. CDD/SPARCLE: the conserved domain database in 2020. Nucleic Acids Res. 2020;48(D1):D265-D268. doi:10.1093/nar/gkz991
C2H2 Zn finger	Cys2 - His2 zinc fingers are generally associated with transcription factors due to their nucleic binding properties but are present in proteins involved in RNA binding and mediation of protein to protein interactions.	Pabo, C.O., Peisach, E. and Grant, R.A., 2001. Design and selection of novel Cys2His2 zinc finger proteins. Annual review of biochemistry, 70(1), pp.313-340.
NADPH oxidase (NOX)	Four fungal NOX are known: NoxA, NoxB, NoxC and NoxR, all four are found in P. nodorum, no information for Bipolaris sp.	Takemoto, D., Tanaka, A. and Scott, B., 2007. NADPH oxidases in fungi: diverse roles of reactive oxygen species in fungal cellular differentiation. Fungal Genetics and Biology, 44(11), pp.1065-1076.
BTB/POZ domain	BR-C, ttk and bab (BTB) or Pox virus and Zinc finger (POZ) domain: N terminal domain found in some zinc finger proteins, proteins with the Kelch motif and some pox virus proteins. The BTB/POZ domain mediates homomeric or heteromeric dimerization	Zollman, S., Godt, D., Prive, G.G., Couderc, J.L. and Laski, F.A., 1994. The BTB domain, found primarily in zinc finger proteins, defines an evolutionarily conserved family that includes several developmentally regulated genes in Drosophila. Proceedings of the National Academy of Sciences, 91(22), pp.10717-10721.
7TM region of Calcium-dependent channels	Transmembrane domain of osmosensitive calcium-permeable cation channels. 7 transmembrane (7TM), so named as it passes through the membrane 7 times	Lu S, Wang J, Chitsaz F, et al. CDD/SPARCLE: the conserved domain database in 2020. Nucleic Acids Res. 2020;48(D1):D265-D268. doi:10.1093/nar/gkz991
NLR protein	Het domain NACHT / P loop domain
RT n-LTR	Reverse transcriptase of non - LTR retrotransposons.	Malik, H.S., Burke, W.D. and Eickbush, T.H., 1999. The age and evolution of non-LTR retrotransposable elements. Molecular biology and evolution, 16(6), pp.793-805.
R1-I-EN	Endonuclease domain of class I non - LTR retrotransposons, specifically PLE and LINE elenements Endonuclease-reverse transcriptase; This domain represents the endonuclease region of retrotransposons from a range of bacteria, archaea and eukaryotes. These are enzymes largely from class EC:2.7.7.49.	Malik, H.S., Burke, W.D. and Eickbush, T.H., 1999. The age and evolution of non-LTR retrotransposable elements. Molecular biology and evolution, 16(6), pp.793-805.
non-LTR RNase H domain of reverse transcriptases	Ribonuclease HI (RNase HI) of Class I non - LTR transposons. Characterised by four catalytic residues of Asp-Glu-Asp-Asp and consistently located at the C - terminal of the RT domain in transposons.	Cerritelli, S.M. and Crouch, R.J., 2009. Ribonuclease H: the enzymes in eukaryotes. The FEBS journal, 276(6), pp.1494-1505.
SnoaL-like polyketide cyclase	This family includes SnoaL a polyketide cyclase involved in nogalamycin biosynthesis. The proteins in this family adopt a distorted alpha-beta barrel fold. Structural data together with site-directed mutagenesis experiments have shown that SnoaL has a different mechanism to that of the classical aldolase for catalyzing intramolecular aldol condensation.	Lu S, Wang J, Chitsaz F, et al. CDD/SPARCLE: the conserved domain database in 2020. Nucleic Acids Res. 2020;48(D1):D265-D268. doi:10.1093/nar/gkz991
	Polyketides are a large group of secondary metabolites which either contain alternating carbonyl groups and methylene groups (-CO-CH2-), or are derived from precursors which contain such alternating groups. Many polyketides have antimicrobial and immunosuppressive properties.
ATPase domain	This family grouped by the presence of a conserved P-loop motif, involved in binding ATP and catalysing ATP to ADP reactions	Koonin, E.V., 1997. Evidence for a family of archaeal ATPases. Science, 275(5305), pp.1489-1490.
Lytic polysaccharide monooxygenases (LPMOs)	Copper-enzymes that catalyze oxidative cleavage of glycosidic bonds. These enzymes are secreted by many microorganisms to initiate infection and degradation processes	Johansen, K.S., 2016. Lytic polysaccharide monooxygenases: the microbial power tool for lignocellulose degradation. Trends in plant science, 21(11), pp.926-936.
t-SNARE	soluble NSF attachment protein receptors (SNARE). SNARE proteins mediate membrane fusions such as vesical to target membrane to ensure fusion specificity. t - SNAREs are embedded in the target membrane, their counterpart, vesicle SNAREs (v - SNAREs), are embedded in the vesical to be fused	Nichols, B.J., Ungermann, C., Pelham, H.R., Wickner, W.T. and Haas, A., 1997. Homotypic vacuolar fusion mediated by t-and v-SNAREs. Nature, 387(6629), pp.199-202.
universal minicircle sequence binding protein (UMSBP)	A DNA binding protein involved in DNA replication of protists. Note: "the five CCHC-type zinc finger motifs of UMSBP, predicted from its cDNA sequence, are similar to the CCHC motifs found in retroviral Gag polyproteins" (Tzfati et al. 1995) and this could explain the association with the LINE I transposon ORF1	Tzfati, Y., Abeliovich, H., Avrahami, D. and Shlomai, J., 1995. Universal minicircle sequence binding protein, a CCHC-type zinc finger protein that binds the universal minicircle sequence of trypanosomatids purification and characterization. Journal of Biological Chemistry, 270(36), pp.21339-21345.
Chromosome segregation ATPase	Predicted involvement in cell cycle control, cell division and chromosome partitioning.	Lu S, Wang J, Chitsaz F, et al. CDD/SPARCLE: the conserved domain database in 2020. Nucleic Acids Res. 2020;48(D1):D265-D268. doi:10.1093/nar/gkz991
CCDC158	Coiled-coil domain-containing protein 158; a family of proteins found in eukaryotes with an unknown function. Likely indicates a protein contains a coiled-coil domain.	Xu, C. and Min, J., 2011. Structure and function of WD40 domain proteins. Protein & cell, 2(3), pp.202-214.
WD40 domain	Structural protein motif	Lu S, Wang J, Chitsaz F, et al. CDD/SPARCLE: the conserved domain database in 2020. Nucleic Acids Res. 2020;48(D1):D265-D268. doi:10.1093/nar/gkz991
Fungal transcription factor regulatory middle homology region	Domain present in some fungal zinc cluster TF in fungus.	MacPherson, S., Larochelle, M. and Turcotte, B., 2006. A fungal family of transcriptional regulators: the zinc cluster proteins. Microbiology and Molecular Biology Reviews, 70(3), pp.583-604.
Splicing factor 1 helix-hairpin domain	Helix-turn-helix domain approximately 100 residues in length	Lu S, Wang J, Chitsaz F, et al. CDD/SPARCLE: the conserved domain database in 2020. Nucleic Acids Res. 2020;48(D1):D265-D268. doi:10.1093/nar/gkz991
CHROMO	CHRromatin Organization Modifier domains and chromo shadow domain. C - terminal region of some integrases shown to be involved in directing integration of retrotransposons into heterochromatin (peper)	Gao, X., Hou, Y., Ebina, H., Levin, H.L. and Voytas, D.F., 2008. Chromodomains direct integration of retrotransposons to heterochromatin. Genome research, 18(3), pp.359-369.
Serine/Threonine protein kinases, catalytic domain;	Serine or threonine-specific kinase subfamily.	Lu S, Wang J, Chitsaz F, et al. CDD/SPARCLE: the conserved domain database in 2020. Nucleic Acids Res. 2020;48(D1):D265-D268. doi:10.1093/nar/gkz991
SET domain	SET domain containing proteins indicate lysine methyltransferase activity and general methyltransferase activity	Dillon, S.C., Zhang, X., Trievel, R.C. and Cheng, X., 2005. The SET-domain protein superfamily: protein lysine methyltransferases. Genome biology, 6(8), p.227.
Rubisco LSMT substrate-binding	SET domain containing protein lysine methyltransferases (PKMT) that modified Rubisco in plants. No defined fungal homologue yet.	- Raunser, S., Magnani, R., Huang, Z., Houtz, R.L., Trievel, R.C., Penczek, P.A. and Walz, T., 2009. Rubisco in complex with Rubisco large subunit methyltransferase. Proceedings of the National Academy of Sciences, 106(9), pp.3160-3165.
MYND zinc finger	conserved protein domain, function unknown	Lu S, Wang J, Chitsaz F, et al. CDD/SPARCLE: the conserved domain database in 2020. Nucleic Acids Res. 2020;48(D1):D265-D268. doi:10.1093/nar/gkz991 Chew, E., Aweiss, Y., Lu, C.Y. and Banuett, F., 2008. Fuz1, a MYND domain protein, is required for cell morphogenesis in Ustilago maydis. Mycologia, 100(1), pp.31-46.
Arginine methyltransferase-interacting protein	Protein with RING Zn-finger and predicted role in: "posttranslational modification, protein turnover, chaperones / Intracellular trafficking and secretion"	Lu S, Wang J, Chitsaz F, et al. CDD/SPARCLE: the conserved domain database in 2020. Nucleic Acids Res. 2020;48(D1):D265-D268. doi:10.1093/nar/gkz991
PFL_4705 family	Putative role in extrachromosomal mobility	Lu S, Wang J, Chitsaz F, et al. CDD/SPARCLE: the conserved domain database in 2020. Nucleic Acids Res. 2020;48(D1):D265-D268. doi:10.1093/nar/gkz991
DEDDy 3'-5' exonuclease domain of Drosophila Egalitarian (Egl) and similar proteins;	Generally, the 3' - 5' exonuclease domain is resposible for 3'-5' exonuclease proofreading through catlysis of unpaired or mismatched nucleotide hydrolysis. Consevred amongst eukaryotes	Bernad, A., Blanco, L., Lázaro, J., Martin, G. and Salas, M., 1989. A conserved 3′→ 5′ exonuclease active site in prokaryotic and eukaryotic DNA polymerases. Cell, 59(1), pp.219-228.
